# Supplementary material for: Widespread and evolutionary analysis of a MITE family Monkey King in Brassicaceae
Source: BMC Plant Biol. 2015 Jun 19;15:149. doi: 10.1186/s12870-015-0490-9 (PMC4471910; doi:10.1186/s12870-015-0490-9)
Supplement: Additional file 1: — Physical position and annotation of 504 complete sequences of Monkey King members on the B. rapa genome. [file 12870_2015_490_MOESM1_ESM.xls]

## Sheet: Sheet1
Additional file 1 Physical position and annotation of 504 complete sequences of Monkey King members on the B. rapa genome
MITE no	Physical position of elements	Length of elements	The nearest gene from each element	Distance away from Gene
SQ045000030	A01:354182..354812	631	Bra011824	Intron
SQ045000168	A01:1376669..1377232	564	Bra011620	563bp (3')
SQ045000220	A01:1682059..1682689	631	Bra011560	788bp (3')
SQ045000229	A01:1723520..1724019	500	Bra011549	348bp (5')
SQ045000282	A01:2122141..2122766	626	Bra011450	73bp (5')
SQ045000449	A01:3585353..3585792	440	Bra011163	390bp (3')
SQ045000466	A01:3677575..3678175	601	Bra011149	1324bp (3')
SQ045000535	A01:4042140..4042758	619	Bra011082	785bp (5')
SQ045000753	A01:5339356..5339988	633		>3kb
SQ045000967	A01:6800972..6801595	624	Bra013641	1091bp (3')
SQ045001065	A01:7274321..7274766	446	Bra013703	2114bp (5')
SQ045001123	A01:7574000..7574633	634	Bra013748	1633bp (5')
SQ045001164	A01:7808726..7809236	511	Bra013799	1682bp (3')
SQ045001169	A01:7829549..7830028	480	Bra013800	692bp (3')
SQ045001211	A01:8276010..8276448	439	Bra013890	2998bp (3')
SQ045001429	A01:9268529..9269089	561	Bra026409	1065bp (5')
SQ045001516	A01:9862425..9862912	488	Bra026314	392bp (5')
SQ045001608	A01:10331534..10332274	741		>3kb
SQ045001656	A01:10592518..10592859	342	Bra038505	481bp (5')
SQ045001673	A01:10703324..10703718	395	Bra038490	1634bp (3')
SQ045001680	A01:10742580..10743061	482	Bra038481	74bp (5')
SQ045001792	A01:11278907..11279530	624	Bra033515	239bp (5')
SQ045001811	A01:11407746..11408302	557	Bra033494	2308bp (5')
SQ045001878	A01:11764434..11764995	562		>3kb
SQ045001944	A01:12130770..12131381	612		>3kb
SQ045001994	A01:12392975..12393489	515		>3kb
SQ045002232	A01:13906458..13906990	533		>3kb
SQ045002239	A01:13980115..13980718	604		>3kb
SQ045002247	A01:14055793..14056406	614	Bra029898	2059bp (3')
SQ045002401	A01:14925459..14926108	650	Bra029978	395bp (5')
SQ045002523	A01:16068257..16068997	741	Bra035440	2215bp (5')
SQ045002553	A01:16283550..16284167	618	Bra035420	1388bp (5')
SQ045002777	A01:17433742..17434204	463	Bra031423	1093bp (5')
SQ045002796	A01:17532719..17533315	597	Bra031411	971bp (3')
SQ045002818	A01:17615234..17615847	614	Bra031401	1330bp (3')
SQ045002876	A01:17880626..17881134	509	Bra028372	1731bp (5')
SQ045002902	A01:18016732..18017354	623	Bra028364	818bp (5')
SQ045002969	A01:18390171..18390620	450		>3kb
SQ045002981	A01:18417043..18417459	417	Bra028321	505bp (3')
SQ045003135	A01:18532529..18532997	469		>3kb
SQ045003483	A01:20216619..20217112	494	Bra023922	2433bp (3')
SQ045003621	A01:21056314..21056720	407	Bra037554	884bp (5')
SQ045003653	A01:21265105..21265676	572	Bra037580	1016bp (5')
SQ045004050	A01:23708911..23709489	579		>3kb
SQ045004083	A01:23934225..23934654	430	Bra021524	768bp (3')
SQ045004321	A01:24567677..24568158	482	Bra038669	1061bp (5')
SQ045004491	A01:25371899..25372397	499	Bra040038	843bp (5')
SQ045004573	A01:26064522..26065145	624		>3kb
SQ045004175	A01:26428192..26428686	495	Bra021385	1900bp (5')
SQ045004141	A01:26620783..26621411	629	Bra021472	1971bp (5')
SQ045004135	A01:26697320..26697800	481	Bra021489	354bp (5')
SQ045004961	A02:1278098..1278719	622	Bra028658	189bp (3')
SQ045004812	A02:1466275..1466895	621	Bra028616	671bp (5')
SQ045004793	A02:1581794..1582267	474	Bra028591	1376bp (3')
SQ045004984	A02:1840549..1841169	621	Bra023330	320bp (3')
SQ045005178	A02:3285408..3285842	435	Bra023638	366bp (3')
SQ045005369	A02:4552188..4552799	612	Bra020211	181bp (5')
SQ045005409	A02:4712674..4713427	754	Bra020236	1556bp (5')
SQ045005420	A02:4745244..4745819	576		>3kb
SQ045005423	A02:4757247..4757748	502		>3kb
SQ045005450	A02:4940603..4941058	456		>3kb
SQ045005468	A02:5059170..5059793	624	Bra020297	415bp (5')
SQ045005519	A02:5405614..5406256	643	Bra020367	277bp (3')
SQ045005536	A02:5570086..5570690	605		>3kb
SQ045005640	A02:5915974..5916431	458	Bra035650	1398bp (5')
SQ045005644	A02:5925188..5925601	414		>3kb
SQ045005694	A02:6142823..6143293	471	Bra035626	2013bp (5')
SQ045005751	A02:6464693..6465131	439	Bra035569	484bp (3')
SQ045005885	A02:7124726..7125357	632	Bra022669	516bp (5')
SQ045005893	A02:7158642..7159272	631	Bra022662	1677bp (3')
SQ045006062	A02:7745394..7745872	479	Bra022578	799bp (3')
SQ045006123	A02:7948710..7949342	633	Bra022556	1167bp (3')
SQ045006178	A02:8280817..8281517	701	Bra022518	847bp (3')
SQ045006189	A02:8362993..8363482	490	Bra022505	413bp (3')
SQ045006384	A02:9195778..9196163	386	Bra034014	2114bp (5')
SQ045006525	A02:9795036..9795652	617	Bra033934	1262bp (3')
SQ045006567	A02:10025839..10026512	674	Bra038356	428bp (3')
SQ045006835	A02:11212586..11213111	526	Bra007973	2961bp (3')
SQ045006836	A02:11214836..11215265	430	Bra007973	807bp (3')
SQ045006904	A02:11470969..11471449	481	Bra008001	2113bp (5')
SQ045007060	A02:12158841..12159183	343	Bra008105	1909bp (3')
SQ045007154	A02:12736671..12737227	557	Bra008199	2077bp (5')
SQ045007215	A02:13034675..13035306	632	Bra008242	2739bp (3')
SQ045007224	A02:13096700..13097322	623	Bra008251	84bp (3')
SQ045007361	A02:13745282..13745889	608	Bra008330	Intron
SQ045007418	A02:13940250..13940846	597		>3kb
SQ045007523	A02:14424503..14424959	457	Bra008409	2269bp (3')
SQ045019694	A02:16115105..16115554	450	Bra018507	558bp (5')
SQ045019692	A02:16124367..16124763	397	Bra018506	2626bp (5')
SQ045007728	A02:16264004..16264704	701	Bra033115	477bp (5')
SQ045007942	A02:17612762..17613324	563		>3kb
SQ045008023	A02:18022266..18022701	436	Bra021999	2215bp (3')
SQ045008026	A02:18028777..18029279	503	Bra022001	425bp (5')
SQ045008052	A02:18176064..18176565	502	Bra022011	567bp (5')
SQ045008176	A02:18847094..18847519	426		>3kb
SQ045008231	A02:19106690..19107154	465		>3kb
SQ045008242	A02:19170141..19170564	424	Bra022118	268bp (5')
SQ045008264	A02:19390415..19391029	615		>3kb
SQ045008557	A02:19581650..19582270	621	Bra026655	156bp (5')
SQ045008433	A02:20145688..20146451	764	Bra026602	939bp (3')
SQ045008293	A02:20905643..20906076	434		>3kb
SQ045008815	A02:21486036..21486567	532	Bra036337	1807bp (5')
SQ045008756	A02:21817230..21817845	616		>3kb
SQ045008680	A02:22360670..22361290	621	Bra033041	1548bp (3')
SQ045008675	A02:22370470..22371073	604		>3kb
SQ045008976	A02:23191186..23191667	482	Bra020690	996bp (3')
SQ045009236	A02:24481396..24481891	496	Bra020493	300bp (5')
SQ045009346	A02:24912777..24913332	556	Bra029392	Intron
SQ045009525	A02:25943014..25943645	632	Bra029216	Intron
SQ045009584	A02:26124982..26125608	627	Bra031935	631bp (5')
SQ045010031	A03:2321890..2322405	516	Bra006166	781bp (5')
SQ045010182	A03:3771755..3772165	411	Bra006492	1bp (3')
SQ045010204	A03:3989467..3990087	621	Bra006547	648bp (5')
SQ045010390	A03:5520397..5521028	632	Bra028940	1015bp (3')
SQ045010440	A03:5883142..5883534	393	Bra029014	249bp (5')
SQ045010450	A03:5946754..5947385	632	Bra029025	2453bp (5')
SQ045010566	A03:6833335..6833689	355	Bra022753	1996bp (5')
SQ045010652	A03:7155891..7156382	492	Bra022803	2020bp (5')
SQ045010733	A03:7617283..7617899	617		>3kb
SQ045010768	A03:7794581..7795332	752	Bra022922	1505bp (3')
SQ045010774	A03:7810589..7811110	522	Bra022926	99bp (5')
SQ045010827	A03:8176962..8177359	398	Bra023001	519bp (5')
SQ045010851	A03:8279523..8280141	619	Bra023022	Intron
SQ045010899	A03:8440570..8441202	633	Bra023054	2389bp (5')
SQ045010940	A03:8628384..8628930	547		>3kb
SQ045011041	A03:9101484..9101991	508	Bra000054	1936bp (3')
SQ045011090	A03:9409023..9409640	618		>3kb
SQ045011377	A03:11105435..11106034	600	Bra000432	1088bp (5')
SQ045011447	A03:11495124..11495756	633	Bra000506	2bp (3')
SQ045011627	A03:12535078..12535656	579	Bra000695	343bp (5')
SQ045011738	A03:13047820..13048426	607	Bra000777	2882bp (5')
SQ045011831	A03:13523302..13523872	571	Bra000852	1110bp (3')
SQ045011846	A03:13571761..13572310	550	Bra000863	1643bp (5')
SQ045011973	A03:14445588..14446108	521	Bra001023	1721bp (5')
SQ045012189	A03:16239125..16239757	633	Bra001405	181bp (5')
SQ045012331	A03:17097560..17098209	650	Bra001565	179bp (3')
SQ045012334	A03:17106048..17106669	622		>3kb
SQ045012367	A03:17299073..17299714	642	Bra001597	1125bp (5')
SQ045012411	A03:17511924..17512515	592	Bra001624	Intron
SQ045012440	A03:17626607..17627095	489	Bra001634	641bp (5')
SQ045012520	A03:18123138..18123872	735	Bra001729	Intron
SQ045012573	A03:18444687..18445306	620	Bra001784	1615bp (3')
SQ045012685	A03:18992536..18993061	526		>3kb
SQ045012739	A03:19197194..19197625	432	Bra001893	2932bp (3')
SQ045013061	A03:20834841..20835457	617	Bra013044	554bp (5')
SQ045013673	A03:24319236..24319856	621		>3kb
SQ045013706	A03:24592543..24593173	631	Bra019377	1641bp (3')
SQ045013739	A03:24760354..24760945	592	Bra019356	2218bp (3')
SQ045013850	A03:25472899..25473429	531	Bra019251	439bp (5')
SQ045013859	A03:25520395..25520939	545	Bra019247	699bp (3')
SQ045013960	A03:26199299..26199764	466	Bra019131	950bp (5')
SQ045013962	A03:26212987..26213619	633	Bra019129	1959bp (3')
SQ045014104	A03:26904915..26905345	431	Bra024209	1479bp (5')
SQ045014123	A03:26992329..26992699	371		>3kb
SQ045014162	A03:27197990..27198613	624	Bra024166	1119bp (3')
SQ045014342	A03:28020261..28020779	519	Bra024049	408bp (5')
SQ045014414	A03:28510731..28511246	516	Bra023979	1168bp (5')
SQ045014514	A03:29390927..29391684	758	Bra017617	1386bp (3')
SQ045014602	A03:29884420..29884925	506	Bra017700	1476bp (5')
SQ045014619	A03:30002352..30002966	615	Bra017713	839bp (5')
SQ045014676	A03:30388914..30389373	460	Bra017768	755bp (5')
SQ045014717	A03:30600632..30601103	472	Bra017799	474bp (3')
SQ045014844	A03:31068984..31069453	470	Bra017856	2068bp (3')
SQ045014865	A03:31169995..31170716	722		>3kb
SQ045014944	A04:143840..144445	606		>3kb
SQ045015029	A04:703396..703795	400		>3kb
SQ045015232	A04:1878255..1878629	375	Bra014629	678bp (5')
SQ045015663	A04:4498387..4498945	559		>3kb
SQ045015708	A04:4695339..4696085	747		>3kb
SQ045015843	A04:5479513..5480062	550	Bra032731	152bp (5')
SQ045015846	A04:5499393..5500023	631		>3kb
SQ045015973	A04:6361816..6362548	733	Bra028133	Intron
SQ045016162	A04:7428959..7429439	481	Bra028245	609bp (5')
SQ045016182	A04:7527973..7528452	480	Bra025660	1639bp (3')
SQ045016250	A04:7839607..7840232	626	Bra025615	1237bp (5')
SQ045016256	A04:7886770..7887288	519	Bra025605	2244bp (5')
SQ045016353	A04:8392411..8392875	465	Bra025541	415bp (3')
SQ045016416	A04:8720181..8720811	631		>3kb
SQ045016484	A04:9081289..9081727	439	Bra025441	444bp (3')
SQ045016514	A04:9177851..9178421	571	Bra025428	1782bp (3')
SQ045016515	A04:9178598..9179182	585	Bra025428	2529bp (3')
SQ045016613	A04:9686657..9687178	522	Bra030291	1309bp (5')
SQ045016652	A04:9879704..9880227	524	Bra030263	1765bp (5')
SQ045016671	A04:10020347..10020820	474	Bra030246	1909bp (5')
SQ045016845	A04:10744702..10745320	619	Bra032170	1476bp (5')
SQ045016852	A04:10777678..10778103	426		>3kb
SQ045016889	A04:10891021..10891633	613		>3kb
SQ045016977	A04:11269553..11270183	631	Bra032102	580bp (3')
SQ045017153	A04:12328317..12328738	422	Bra034333	778bp (5')
SQ045017164	A04:12383952..12384559	608	Bra034339	1511bp (3')
SQ045017182	A04:12471246..12471650	405		>3kb
SQ045017227	A04:12727040..12727516	477		>3kb
SQ045017299	A04:12934988..12935497	510		>3kb
SQ045017370	A04:13255239..13255759	521	Bra039972	Intron
SQ045017458	A04:13693664..13694281	618	Bra021638	317bp (3')
SQ045017488	A04:13846665..13847206	542	Bra021669	580bp (3')
SQ045017499	A04:13875403..13875984	582	Bra021671	1413bp (3')
SQ045017563	A04:14266078..14266673	596	Bra021736	1167bp (5')
SQ045017608	A04:14529030..14529591	562	Bra021781	1877bp (3')
SQ045017694	A04:15077534..15078163	630	Bra021874	2979bp (5')
SQ045017910	A04:16176000..16176435	436	Bra017201	821bp (3')
SQ045017962	A04:16480719..16481221	503	Bra017138	1363bp (5')
SQ045018020	A04:16817013..16817663	651		>3kb
SQ045018074	A04:17252192..17252763	572	Bra017012	1340bp (5')
SQ045018116	A04:17570323..17570810	488	Bra016945	416bp (5')
SQ045018372	A05:581923..582552	630		>3kb
SQ045018536	A05:1896695..1897325	631	Bra004804	600bp (5')
SQ045018669	A05:2651109..2651740	632	Bra004957	233bp (5')
SQ045018762	A05:3224814..3225292	479		>3kb
SQ045018765	A05:3226310..3226784	475	Bra005060	2386bp (3')
SQ045018767	A05:3227836..3228444	609	Bra005060	726bp (3')
SQ045018802	A05:3492094..3492521	428		>3kb
SQ045018880	A05:3786280..3786761	482	Bra005166	1583bp (5')
SQ045018962	A05:4304915..4305546	632	Bra005252	20bp (5')
SQ045019030	A05:4738749..4739343	595	Bra005311	2536bp (5')
SQ045019059	A05:4920588..4921218	631	Bra005338	413bp (5')
SQ045019268	A05:6136164..6136791	628	Bra005543	1456bp (3')
SQ045019283	A05:6192750..6193517	768		>3kb
SQ045019357	A05:6704496..6704937	442	Bra005643	186bp (5')
SQ045019365	A05:6753125..6753507	383	Bra005648	571bp (5')
SQ045019457	A05:7311275..7311916	642		>3kb
SQ045019486	A05:7481939..7482559	621	Bra018326	178bp (5')
SQ045019491	A05:7492869..7493324	456	Bra018327	586bp (3')
SQ045019534	A05:7657340..7657961	622		>3kb
SQ045019549	A05:7748204..7748829	626	Bra018357	348bp (5')
SQ045019597	A05:7994545..7995005	461	Bra018402	452bp (5')
SQ045019839	A05:8900910..8901517	608	Bra039500	393bp (5')
SQ045019864	A05:9016635..9017377	743	Bra037058	2231bp (3')
SQ045004232	A05:9583928..9584455	528		>3kb
SQ045004209	A05:9894567..9894937	371		>3kb
SQ045020115	A05:11083346..11083731	386		>3kb
SQ045020145	A05:11256969..11257590	622	Bra030431	1240bp (3')
SQ045020305	A05:12327550..12328168	619	Bra032258	Intron
SQ045020330	A05:12491656..12492173	518	Bra032247	373bp (5')
SQ045020360	A05:12717123..12717721	599		>3kb
SQ045020458	A05:13762645..13763148	504		>3kb
SQ045025391	A05:14452384..14452781	398		>3kb
SQ045020572	A05:15456900..15457407	508	Bra033854	1041bp (5')
SQ045020643	A05:15846945..15847499	555		>3kb
SQ045020656	A05:15889553..15890144	592	Bra033896	637bp (5')
SQ045021012	A05:17402129..17402686	558	Bra031248	674bp (5')
SQ045021091	A05:17981603..17982054	452	Bra035798	742bp (5')
SQ045021149	A05:18337439..18337943	505		>3kb
SQ045021151	A05:18340949..18341729	781		>3kb
SQ045021173	A05:18467771..18468377	607		>3kb
SQ045021228	A05:18740909..18741295	387	Bra022385	819bp (3')
SQ045021259	A05:19018490..19019202	713	Bra022342	Intron
SQ045021317	A05:19469809..19470351	543	Bra022267	2050bp (5')
SQ045021383	A05:19859412..19860019	608	Bra022200	734bp (5')
SQ045021388	A05:19874427..19874991	565		>3kb
SQ045021409	A05:19957686..19958109	424		>3kb
SQ045021961	A05:23335050..23335681	632	Bra029699	376bp (5')
SQ045021985	A05:23507786..23508261	476	Bra029660	Intron
SQ045022027	A05:23880635..23881054	420	Bra029585	252bp (5')
SQ045022033	A05:23912382..23912809	428		>3kb
SQ045022323	A06:1326746..1327365	620	Bra018910	164bp (5')
SQ045022487	A06:2258042..2258640	599	Bra018738	187bp (5')
SQ045022575	A06:2936967..2937459	493	Bra018623	1959bp (3')
SQ045022727	A06:4230351..4230773	423		>3kb
SQ045022730	A06:4234249..4234696	448		>3kb
SQ045022926	A06:4302547..4303302	756	Bra019811	46bp (5')
SQ045022755	A06:4442142..4442521	380		>3kb
SQ045022782	A06:4661075..4661699	625	Bra019746	1196bp (5')
SQ045022787	A06:4695471..4696067	597		>3kb
SQ045022797	A06:4715242..4715696	455	Bra019741	1314bp (3')
SQ045023216	A06:6877599..6878155	557	Bra025671	1066bp (3')
SQ045023236	A06:6945741..6946300	560		>3kb
SQ045023304	A06:7364410..7364764	355		>3kb
SQ045023329	A06:7524899..7525433	535	Bra025771	Intron
SQ045023614	A06:9177293..9177772	480		>3kb
SQ045023702	A06:9618374..9618998	625	Bra018061	261bp (3')
SQ045023893	A06:10575966..10576400	435	Bra018181	853bp (5')
SQ045023929	A06:10745887..10746365	479	Bra018206	1347bp (5')
SQ045024269	A06:11455940..11456443	504		>3kb
SQ045024226	A06:11741685..11742444	760	Bra019437	2433bp (5')
SQ045024207	A06:11956296..11956912	617	Bra019453	748bp (5')
SQ045024129	A06:13012011..13012490	480		>3kb
SQ045024079	A06:13254977..13255591	615	Bra019558	224bp (5')
SQ045024294	A06:14728652..14729109	458	Bra038605	144bp (3')
SQ045024296	A06:14734713..14735218	506		>3kb
SQ045024427	A06:15604467..15605079	613	Bra024326	685bp (3')
SQ045024460	A06:15838648..15839299	652	Bra024363	1956bp (3')
SQ045024480	A06:15943427..15944057	631		>3kb
SQ045024887	A06:18076752..18077360	609		>3kb
SQ045024889	A06:18081355..18081886	532	Bra009817	1965bp (5')
SQ045024893	A06:18093498..18094105	608	Bra009818	2890bp (5')
SQ045024900	A06:18103990..18104457	468	Bra009820	2431bp (5')
SQ045024958	A06:18419210..18419822	613	Bra009871	303bp (5')
SQ045024982	A06:18556357..18556914	558	Bra009893	112bp (5')
SQ045024996	A06:18657509..18658071	563	Bra009912	Intron
SQ045025029	A06:18839661..18840306	646	Bra009941	1022bp (5')
SQ045025094	A06:19272383..19272850	468		>3kb
SQ045025104	A06:19346462..19347085	624		>3kb
SQ045025404	A06:20453179..20453679	501	Bra037520	2558bp (3')
SQ045025709	A06:21758403..21758916	514	Bra025196	1969bp (5')
SQ045025720	A06:21789686..21790180	495	Bra025191	1096bp (5')
SQ045025900	A06:22585151..22585541	391	Bra024827	476bp (5')
SQ045025919	A06:22685255..22685779	525	Bra024841	764bp (3')
SQ045026019	A06:23281901..23282460	560	Bra024948	2858bp (5')
SQ045026261	A06:24896641..24897221	581	Bra033624	155bp (3')
SQ045026382	A07:586496..587011	516		>3kb
SQ045026412	A07:702755..703511	757		>3kb
SQ045026429	A07:867495..868029	535	Bra038847	930bp (5')
SQ045026437	A07:940007..940593	587		>3kb
SQ045026475	A07:1145910..1146354	445	Bra038817	Intron
SQ045026484	A07:1170048..1170602	555	Bra038813	2796bp (5')
SQ045026509	A07:1458053..1458668	616	Bra039616	1452bp (5')
SQ045042204	A07:2161937..2162569	633		>3kb
SQ045042269	A07:2546530..2546943	414	Bra002017	2065bp (3')
SQ045042371	A07:3144356..3144987	632		>3kb
SQ045040756	A07:3443095..3443599	505	Bra015230	Intron
SQ045040766	A07:3508222..3508676	455	Bra015225	1364bp (3')
SQ045040772	A07:3553216..3553700	485	Bra015223	2739bp (3')
SQ045040773	A07:3554082..3554545	464		>3kb
SQ045026575	A07:4381926..4382435	510	Bra036394	1894bp (3')
SQ045026597	A07:4535829..4536286	458	Bra036402	814bp (5')
SQ045026663	A07:5091478..5092093	616	Bra015164	1284bp (5')
SQ045026705	A07:5449667..5450348	682	Bra015133	741bp (5')
SQ045027203	A07:8217745..8218377	633		>3kb
SQ045027242	A07:8401345..8401687	343		>3kb
SQ045027326	A07:8814315..8814944	630	Bra030097	1614bp (3')
SQ045027455	A07:9434704..9435113	410		>3kb
SQ045027558	A07:9941847..9942378	532	Bra012431	2311bp (3')
SQ045027601	A07:10226152..10226766	615	Bra012398	1998bp (3')
SQ045027603	A07:10249003..10249487	485	Bra012394	1786bp (3')
SQ045027738	A07:10892153..10892585	433		>3kb
SQ045027770	A07:11043908..11044500	593	Bra012285	938bp (5')
SQ045027772	A07:11055703..11056263	561	Bra012284	1745bp (3')
SQ045027811	A07:11238178..11238692	515	Bra012261	346bp (5')
SQ045027838	A07:11401537..11402157	621	Bra012229	311bp (5')
SQ045027878	A07:11655373..11655728	356	Bra012189	1bp (3')
SQ045027971	A07:12186907..12187365	459	Bra012108	2266bp (5')
SQ045028088	A07:12717223..12717659	437	Bra012035	1393bp (5')
SQ045028209	A07:13336718..13337211	494	Bra011941	2347bp (5')
SQ045028231	A07:13501305..13501926	622		>3kb
SQ045004714	A07:14401754..14402435	682	Bra028500	Intron
SQ045028272	A07:14770321..14770756	436	Bra003128	811bp (5')
SQ045028323	A07:14946294..14946839	546	Bra003167	453bp (5')
SQ045028450	A07:15572027..15572559	533	Bra003268	594bp (5')
SQ045028517	A07:15949643..15950249	607	Bra003336	621bp (3')
SQ045028672	A07:16947208..16947802	595		>3kb
SQ045028715	A07:17188037..17188358	322		>3kb
SQ045028783	A07:17620161..17620609	449		>3kb
SQ045028926	A07:18299706..18300452	747	Bra003778	259bp (5')
SQ045028950	A07:18406922..18407552	631	Bra003798	412bp (5')
SQ045029069	A07:19071488..19072119	632	Bra003925	417bp (5')
SQ045029340	A07:20727640..20728117	478	Bra004212	429bp (3')
SQ045029453	A07:21346109..21346604	496	Bra004335	2249bp (3')
SQ045029649	A07:22637362..22637829	468	Bra016112	289bp (5')
SQ045029706	A07:23079761..23080270	510	Bra016024	1479bp (5')
SQ045029879	A07:24390176..24390778	603	Bra015733	1244bp (5')
SQ045029890	A07:24455087..24455701	615	Bra015722	1441bp (5')
SQ045030181	A08:753936..754684	749	Bra030915	1301bp (5')
SQ045030347	A08:1541422..1541869	448	Bra014336	1764bp (3')
SQ045030473	A08:2371842..2372622	781	Bra014227	699bp (5')
SQ045030576	A08:3097850..3098406	557		>3kb
SQ045030666	A08:3600263..3600887	625	Bra014091	1412bp (5')
SQ045030711	A08:3835242..3835687	446	Bra014073	1503bp (5')
SQ045030779	A08:4257572..4257957	386	Bra014039	415bp (3')
SQ045030802	A08:4351118..4351555	438	Bra014030	524bp (3')
SQ045030963	A08:5626202..5626700	499		>3kb
SQ045031028	A08:6181200..6181701	502	Bra039870	639bp (3')
SQ045031248	A08:7406400..7406977	578	Bra036747	379bp (3')
SQ045031257	A08:7454101..7454582	482	Bra036743	239bp (5')
SQ045031442	A08:8784056..8784729	674	Bra038440	1769bp (5')
SQ045031465	A08:8878402..8878883	482		>3kb
SQ045031702	A08:9562759..9563269	511		>3kb
SQ045031829	A08:10176526..10177145	620	Bra020961	154bp (3')
SQ045031962	A08:10862349..10862902	554		>3kb
SQ045031989	A08:11015192..11015816	625	Bra020832	231bp (3')
SQ045032112	A08:11512700..11513322	623	Bra034648	2742bp (5')
SQ045032140	A08:11587843..11588266	424	Bra034632	1402bp (3')
SQ045032216	A08:12047056..12047560	505	Bra034558	187bp (3')
SQ045032306	A08:12470547..12470998	452	Bra010220	1310bp (5')
SQ045032363	A08:12856063..12856562	500		>3kb
SQ045032368	A08:12877362..12877830	469	Bra010287	1692bp (5')
SQ045032387	A08:12963069..12963473	405	Bra010303	1735bp (3')
SQ045032401	A08:13089261..13089641	381	Bra010320	1340bp (5')
SQ045032480	A08:13485865..13486490	626		>3kb
SQ045032521	A08:13699119..13699802	684	Bra010429	431bp (3')
SQ045032532	A08:13743081..13743562	482	Bra010435	1020bp (5')
SQ045032589	A08:14068750..14069191	442	Bra010500	1242bp (3')
SQ045032837	A08:15444581..15445066	486	Bra010744	2338bp (5')
SQ045032875	A08:15611220..15611763	544	Bra010777	1360bp (3')
SQ045033019	A08:16252736..16253092	357	Bra010903	999bp (5')
SQ045033036	A08:16338951..16339429	479	Bra010921	401bp (3')
SQ045033054	A08:16499262..16499892	631	Bra010958	29bp (3')
SQ045033072	A08:16604995..16605623	629	Bra010978	1323bp (5')
SQ045033305	A08:18040597..18041267	671	Bra016510	1702bp (5')
SQ045033448	A08:19243183..19243548	366	Bra016792	760bp (3')
SQ045033498	A08:19802315..19802888	574	Bra030738	Intron
SQ045033500	A08:19806862..19807478	617	Bra030738	Intron
SQ045033741	A09:39381..39843	463	Bra037316	1679bp (5')
SQ045033724	A09:152680..153170	491	Bra037339	277bp (3')
SQ045033640	A09:735743..736462	720	Bra036301	975bp (5')
SQ045033626	A09:887498..887987	490		>3kb
SQ045033608	A09:1122478..1123097	620		>3kb
SQ045037071	A09:1224993..1225536	544	Bra034197	Intron
SQ045037063	A09:1252928..1253322	395	Bra034202	18bp (5')
SQ045033757	A09:1573452..1574063	612	Bra039082	1015bp (5')
SQ045033781	A09:1697627..1698109	483	Bra039057	404bp (5')
SQ045033884	A09:2697657..2698195	539		>3kb
SQ045001329	A09:3275275..3275909	635		>3kb
SQ045001319	A09:3302294..3302752	459	Bra026506	2366bp (5')
SQ045034152	A09:4131088..4131543	456	Bra037778	1626bp (3')
SQ045034183	A09:4288967..4289562	596	Bra037811	491bp (5')
SQ045034220	A09:4948871..4949320	450	Bra037202	340bp (3')
SQ045034786	A09:7209695..7210309	615	Bra027708	1071bp (3')
SQ045034822	A09:7411546..7412273	728	Bra027675	Intron
SQ045034851	A09:7554490..7555048	559	Bra027651	1485bp (3')
SQ045034887	A09:7757744..7758283	540		>3kb
SQ045035110	A09:8542240..8542791	552	Bra027061	564bp (3')
SQ045035226	A09:9225934..9226413	480	Bra027148	1059bp (5')
SQ045035264	A09:9409191..9409813	623		>3kb
SQ045035388	A09:10081024..10081484	461	Bra027892	1438bp (5')
SQ045035427	A09:10234048..10234670	623	Bra027913	2615bp (3')
SQ045035507	A09:10752202..10752907	706		>3kb
SQ045036168	A09:11129876..11130284	409	Bra027482	150bp (5')
SQ045036691	A09:12603919..12604547	629	Bra017564	1839bp (3')
SQ045036619	A09:13041073..13041550	478	Bra017526	602bp (5')
SQ045036423	A09:13997751..13998358	608	Bra017417	1081bp (3')
SQ045036412	A09:14036542..14037165	624	Bra017412	1131bp (5')
SQ045036383	A09:14167385..14167872	488	Bra017395	1666bp (3')
SQ045036261	A09:14693106..14693691	586		>3kb
SQ045036241	A09:14795413..14795877	465		>3kb
SQ045035610	A09:15824039..15824395	357	Bra037891	335bp (3')
SQ045031541	A09:16917067..16917598	532		>3kb
SQ045036968	A09:17421483..17422119	637		>3kb
SQ045036946	A09:17477609..17478205	597		>3kb
SQ045036935	A09:17586366..17586988	623		>3kb
SQ045036798	A09:18330580..18331193	614	Bra029559	1210bp (5')
SQ045037182	A09:19559742..19560318	577		>3kb
SQ045037336	A09:20440911..20441524	614		>3kb
SQ045037412	A09:20819601..20820149	549		>3kb
SQ045037537	A09:21377307..21377734	428		>3kb
SQ045037548	A09:21420468..21420962	495	Bra023141	1964bp (5')
SQ045037565	A09:21504854..21505442	589	Bra023138	844bp (5')
SQ045037640	A09:21889458..21890064	607	Bra032388	Intron
SQ045037641	A09:21897236..21897840	605	Bra032388	541bp (5')
SQ045037764	A09:22387896..22388303	408		>3kb
SQ045037818	A09:22683702..22684183	482		>3kb
SQ045035716	A09:23083962..23084576	615	Bra032907	779bp (3')
SQ045035854	A09:23624545..23625166	622	Bra032842	990bp (3')
SQ045035918	A09:23989260..23989710	451	Bra032787	1286bp (5')
SQ045037907	A09:24174955..24175573	619	Bra024761	738bp (3')
SQ045037930	A09:24294864..24295595	732		>3kb
SQ045038058	A09:24948891..24949325	435	Bra024662	378bp (3')
SQ045038070	A09:25023213..25023820	608	Bra024652	728bp (5')
SQ045038140	A09:25361654..25362171	518	Bra024597	1859bp (3')
SQ045038242	A09:25755396..25755904	509	Bra024536	500bp (3')
SQ045020806	A09:26172243..26172826	584	Bra031358	322bp (5')
SQ045020811	A09:26175287..26175789	503	Bra031357	619bp (5')
SQ045038421	A09:26794500..26794863	364		>3kb
SQ045038432	A09:26887902..26888434	533	Bra036860	390bp (5')
SQ045038436	A09:26903570..26903963	394	Bra036857	1982bp (5')
SQ045038501	A09:27265534..27265959	426	Bra036799	189bp (5')
SQ045038699	A09:28325190..28325649	460		>3kb
SQ045038717	A09:28477783..28478404	622	Bra007036	872bp (3')
SQ045038807	A09:29019804..29020422	619		>3kb
SQ045038886	A09:29376426..29376961	536	Bra007187	783bp (5')
SQ045038972	A09:29865874..29866350	477		>3kb
SQ045039099	A09:30525866..30526346	481	Bra007402	912bp (5')
SQ045039109	A09:30612671..30613105	435	Bra007419	2556bp (5')
SQ045039192	A09:31108346..31108974	629	Bra007517	1317bp (5')
SQ045039233	A09:31374392..31375065	674	Bra007575	727bp (3')
SQ045039241	A09:31419878..31420615	738	Bra007584	611bp (5')
SQ045039337	A09:32125600..32126222	623	Bra007732	904bp (5')
SQ045039362	A09:32307287..32307903	617	Bra007766	652bp (5')
SQ045039417	A09:32617468..32617944	477		>3kb
SQ045039425	A09:32647169..32647682	514		>3kb
SQ045039487	A09:32966109..32966667	559	Bra039215	446bp (3')
SQ045039513	A09:33082302..33082906	605	Bra039199	1386bp (5')
SQ045039536	A09:33196066..33196698	633	Bra039943	356bp (5')
SQ045039717	A09:34524807..34525212	406	Bra031045	Intron
SQ045039844	A09:35320108..35320708	601		>3kb
SQ045040004	A09:36421361..36421880	520	Bra026992	670bp (5')
SQ045040056	A09:36845927..36846548	622	Bra031715	2399bp (3')
SQ045040141	A09:37475852..37476394	543	Bra031582	339bp (3')
SQ045040478	A10:916766..917289	524		>3kb
SQ045040590	A10:1565892..1566331	440	Bra015408	1335bp (3')
SQ045040594	A10:1604259..1604870	612	Bra015398	1330bp (5')
SQ045040685	A10:2254577..2255067	491	Bra015280	Intron
SQ045003065	A10:4554782..4555392	611	Bra028277	1065bp (3')
SQ045003053	A10:4587590..4588175	586	Bra028279	2815bp (5')
SQ045002990	A10:4956082..4956573	492		>3kb
SQ045002989	A10:4962044..4962671	628	Bra028316	476bp (5')
SQ045041053	A10:5522007..5522412	406	Bra003071	834bp (5')
SQ045041161	A10:5950477..5950954	478	Bra003033	1529bp (3')
SQ045041248	A10:6397939..6398406	468	Bra002975	516bp (3')
SQ045041270	A10:6484805..6485279	475	Bra002963	2110bp (5')
SQ045041320	A10:6782217..6782749	533	Bra002924	583bp (5')
SQ045041419	A10:7222001..7222408	408	Bra002853	1673bp (5')
SQ045041463	A10:7495417..7495908	492	Bra002811	928bp (3')
SQ045041552	A10:7932431..7933052	622	Bra002751	477bp (5')
SQ045041625	A10:8217145..8217678	534	Bra002703	909bp (3')
SQ045041667	A10:8589531..8589946	416	Bra002619	2204bp (5')
SQ045041867	A10:9741476..9742252	777		>3kb
SQ045042058	A10:10954192..10954624	433		>3kb
SQ045042413	A10:12021896..12022304	409	Bra008645	1845bp (5')
SQ045042430	A10:12154420..12155033	614	Bra008678	2736bp (5')
SQ045042431	A10:12156590..12156953	364	Bra008679	2480bp (5')
SQ045042457	A10:12333453..12333996	544	Bra008716	714bp (3')
SQ045042492	A10:12567955..12568492	538	Bra008766	401bp (5')
SQ045042621	A10:13762821..13763453	633	Bra009033	2084bp (5')
