# Supplementary material for: Widespread and evolutionary analysis of a MITE family Monkey King in Brassicaceae
Source: BMC Plant Biol. 2015 Jun 19;15:149. doi: 10.1186/s12870-015-0490-9 (PMC4471910; doi:10.1186/s12870-015-0490-9)
Supplement: Additional file 2: — Physical position and annotation of 38 complete sequences of Monkey King members on the A. thaliana genome. [file 12870_2015_490_MOESM2_ESM.xls]

## Sheet: Sheet1
Additional file 2 Physical position and annotation of 38 complete sequences of Monkey King members on the Arabidopsis thaliana genome
MITE no	Physical position of elements	Length of elements (bp)	The nearest gene from each element	Distance away from Gene	Distance away from UTR
At01-1	Chr1:5699958..5701082	1125	AT1G16670.1	466bp (3')	189bp (3')
At01-2	Chr1:5701097..5702079	983	AT1G16680.1	851bp (5')	674bp (5')
At01-3	Chr1:13241439..13242261	823	AT1G35740.1	284bp (5')	284bp (5')
At01-4	Chr1:13639178..13640259	1086	AT1G36280.1	341bp (5')	249bp (5')
At01-5	Chr1:16815324..16816095	772	AT1G44191.1	591bp (5')	591bp (5')
At01-6	Chr1:16870146..16870966	821	AT1G44575.1	802bp (5')	730bp (5')
At01-7	Chr1:24772178..24773045	868	AT1G66400.1	849bp (5')	807bp (5')
At01-8	Chr1:27972127..27972948	822	AT1G74430.1	2461bp (5')	2231bp (5')
At02-1	Chr2:1854988..1855787	800	AT2G05140.1	85bp (3')	85bp (3')
At02-2	Chr2:5590123..5590759	637	AT2G13430.1	Intron
At02-3	Chr2:6185207..6185857	651	AT2G14520.1	559bp (5')	559bp (5')
At02-4	Chr2:6610254..6611089	836	AT2G15220.1	888bp (3')	748bp (3')
At02-5	Chr2:6897045..6897920	876	AT2G15840.1	174bp (3')	174bp (3')
At02-6	Chr2:9063158..9064286	1129	AT2G21150.1	1111bp (5')	1052bp (5')
At02-7	Chr2:10317802..10318607	806	AT2G24255.1	739bp (5')	449bp (5')
At02-8	Chr2:11619242..11619831	590	AT2G27180.1	642bp (5’)	402bp (5’)
At02-9	Chr2:12809669..12810794	1126	AT2G30010.1	443bp (3')	283bp (3')
At02-10	Chr2:15140412..15141392	981	AT2G36053.1	1234bp (3')	1234bp (3')
At03-1	Chr3:7279043..7280167	1125	AT3G20820.1	763bp (5')	711bp (5')
At03-2	Chr3:22002217..22003078	632	AT3G59570.1	Intron
At03-3	Chr3:16731842..16732473	862	AT3G45590.1	589bp (5')	120bp (5')
At04-1	Chr4:993345..994323	979	AT4G02270.1	349bp (5')	307bp (5')
At04-2	Chr4:5224835..5226936	932	AT4G08275.1	834bp (3')	834bp (3')
At04-3	Chr4:5642439..5643408	970	AT4G08860.1	544bp (5')	544bp (5')
At04-4	Chr4:6054489..6055646	1158	AT4G09580.1	176bp (5')	92bp (5')
At04-5	Chr4:6279608..6280374	767	AT4G10040.1	1327bp (3')	1099bp (3')
At04-6	Chr4:7248856..7249756	901	AT4G12100.1	729bp (5')	729bp (5')
At04-7	Chr4:15065875..15066779	905	AT4G30960.1	621bp (5')	274bp (5')
At05-1	Chr5:3161600..3162429	830	AT5G10100.2	1493bp (3')	In the 3'UTR
At05-2	Chr5:4529538..4530331	794	AT5G14035.1	143bp (5')	143bp (5') and in the 3'UTR of AT5G14030
At05-3	Chr5:5097410..5098536	1127	AT5G15660.1	369bp (3')	369bp (3')
At05-4	Chr5:7327961..7328819	859	AT5G22100.1	196bp (5')	31bp (5')
At05-5	Chr5:8896646..8897759	1114	AT5G25550.1	1166bp (3')	1166bp (3')
At05-6	Chr5:9631791..9632686	896	AT5G27330.1	311bp (3')	17bp (3')
At05-7	Chr5:13677931..13678715	864	AT5G35460.1	>3kb
At05-8	Chr5:15017844..15018538	695	AT5G37790.1	>3kb
At05-9	Chr5:16364766..16365629	864	AT5G40840.1	1044bp (5')	952bp (5')
At05-10	Chr5:24695326..24696147	822	AT5G61420.1	>3kb
