# Supplementary material for: Widespread and evolutionary analysis of a MITE family Monkey King in Brassicaceae
Source: BMC Plant Biol. 2015 Jun 19;15:149. doi: 10.1186/s12870-015-0490-9 (PMC4471910; doi:10.1186/s12870-015-0490-9)
Supplement: Additional file 3: — Characterization of the significant similarities obtained from BLASTN searches using Monkey King as the query against Brassica EST database from NCBI. [file 12870_2015_490_MOESM3_ESM.xls]

## Sheet: Sheet1
Additional file 3 Characterization of the significant similarities obtained from BLASTN searches using Monkey King as the query against Brassica EST database from NCBI
Accession ID / species	Query coveragy	Identity	Similarity between the EST and B. rapa genes (BLASTN E-value)	Similarity between the EST and Arabidopsis genes (WU-BLASTN E-value)	Localization of the matching region according to the B.rapa (or Arabidopsis) gene structure
CD826040/b.n	0.94	0.88	Bra001474(3e-14)		3'UTR
EE564397/b.n	0.98	0.83
EV022063/b.n	0.66	0.92
EE567409/b.n	0.69	0.9
GT085003/b.n	0.75	0.86
ES968675/b.n	0.66	0.9
EE558281/b.n	0.64	0.91	Bra024289(2e-77)	AT5G64360(1.8e-23)	5'UTR
EX049755/b.r	0.68	0.88
EX049403/b.r	0.61	0.89
FY067710/b.r	0.67	0.88
ES956896/b.n	0.52	0.91
EE558285/b.n	0.61	0.87
EX051912/b.r	0.53	0.89
EE567134/b.n	0.38	0.96
DK562702/b.o	0.63	0.83	Bra012691(3e-27)	AT4G16765(2.9e-09 )	Intron
EE559708/b.n	0.38	0.96
DY009775/b.r	0.8	0.8
EE567253/b.n	0.39	0.96
EV211605/b.n	0.65	0.81	Bra007707(4e-60)	AT3G62860(8.4e-15)	3'UTR
EE566332/b.n	0.4	0.91
GR450665/b.n	0.51	0.82
GT085337/b.n	0.79	0.73
GT085058/b.n	0.79	0.73
EX040602/b.r	0.3	0.97	Bra030738(0.0)		Intron
ES903789/b.n	0.34	0.91	Bra000506(0.0)	AT2G27550(3.3e-98)	3'UTR
FG578582/b.n	0.5	0.79
EE567417/b.n	0.38	0.82
EX019577/b.r	0.29	0.9	Bra032258(e-121)	AT1G48620(2.0e-13)	3'UTR
ES999592/b.n	0.36	0.82	Bra007032(1e-55)	AT3G53880(6.3e-30)	3'UTR
EE568964/b.n	0.35	0.82
FG554276/b.n	0.27	0.88
EX087913/b.r	0.19	0.97	Bra021669(0.0)	AT2G30830(1.1e-76)	Intron
EV193796/b.n	0.28	0.85	Bra039676(0.0)	AT1G53510(8.7e-73)	Intron
DK479253/b.o	0.44	0.77	Bra000199(e-160)	AT2G40670(3.3e-56)	Intron
EV001222/b.n	0.33	0.8
EV073100/b.n	0.24	0.86
EX110675/b.r	0.16	0.97	Bra021669(0.0)	AT2G30830(1.3e-96)	Intron
EX093631/b.r	0.16	0.97	Bra021669(0.0)	AT2G30830(4.0e-58)	Intron
EE562860/b.n	0.38	0.75
ES909695/b.n	0.77	0.72
EV169920/b.n	0.19	0.91	Bra032258(9e-99)		Intron
EV156869/b.n	0.22	0.86	Bra007032(e-130)	AT3G53880(7.4e-55)	3'UTR
FG554287/b.n	0.24	0.83
EV195501/b.n	0.2	0.88	Bra019964(0.0)	AT1G10060(4.7e-95)	3'UTR
ES979045/b.n	0.19	0.89
FY067601/b.r	0.22	0.81	Bra031045(e-175 )	AT1G18730(6.2e-64)	Intron
FY072182/b.r	0.22	0.81	Bra031045(e-174 )	AT1G18730(6.2e-64)	Intron
EX105955/b.r	0.22	0.81	Bra031045(e-172 )	AT1G18730(1.6e-63)	Intron
EV064370/b.n	0.15	0.94
EV058013/b.n	0.39	0.74
EE554126/b.n	0.28	0.77
EE551768/b.n	0.28	0.77
EV178251/b.n	0.19	0.82	Bra029584(0.0)	AT3G06510(8.4e-71)	3'UTR
EX131197/b.r	0.11	0.97	Bra015280(e-164)	AT1G03950(2.0e-52)	Intron
DK523526/b.o	0.15	0.88	Bra019964(0.0)	AT1G10060(4.2e-94)	3'UTR
EV102294/b.n	0.15	0.87	Bra019964(0.0)	AT1G10060(5.8e-95)	3'UTR
ES930664/b.r	0.17	0.83	Bra035470(e-145)	AT5G02490(6.3e-33)	3'UTR
FG577502/b.n	0.12	0.92	Bra000628(0.0)	AT5G50750(1.4e-86)	3'UTR
EV129981/b.n	0.11	0.9	Bra007032(e-130)	AT3G53880(7.4e-55)	3'UTR
EE460741/b.n	0.1	0.91	Bra007032(0.0)	AT3G53880(5.6e-86)	3'UTR
CX194245/b.n	0.08	0.95	Bra040321(0.0)	AT2G45200(2.2e-79)	3'UTR
EE560782/b.n	0.11	0.86	Bra036973(e-153)		Intron
EV144473/b.n	0.41	0.67
EV144104/b.n	0.41	0.66
EV145326/b.n	0.39	0.67
EX075663/b.r	0.06	0.93
GR443097/b.n	0.07	0.91	Bra032258(0.0)	AT1G48620(2.4e-26)	3'UTR
b.o = B. oleracea; b.n = B. napus; b.r = B. rapa
