# Supplementary material for: Widespread and evolutionary analysis of a MITE family Monkey King in Brassicaceae
Source: BMC Plant Biol. 2015 Jun 19;15:149. doi: 10.1186/s12870-015-0490-9 (PMC4471910; doi:10.1186/s12870-015-0490-9)
Supplement: Additional file 4: — Sequences of probes used in EMSA. [file 12870_2015_490_MOESM4_ESM.xls]

## Sheet: Sheet1
Additional file 4 Sequences of probes used in EMSA
Code	Sequence of probe (5'-3')
ES1 f	GGGTCTGACTGGTTCAAACGCAGCGGTTGCGGTTGCGGCTGCGGGCGTT
ES1 r	AACGCCCGCAGCCGCAACCGCAACCGCTGCGTTTGAACCAGTCAGACCC
ES2 f	TGTGGATGCGGGTGGTTGCGGTTTCTAGCGGTTTTAAGAGATTTGTACG
ES2 r	CGTACAAATCTCTTAAAACCGCTAGAAACCGCAACCACCCGCATCCACA
ES3 f	ACTGGTTCTGCGGTTAGAAATTGGTGCGTTTGCGGGATACTTATGACTG
ES3 r	CAGTCATAAGTATCCCGCAAACGCACCAATTTCTAACCGCAGAACCAGT
ES4 f	GTTAACTACCAAATACAGCAGCGGTTAAATAATAAATTAACAATATTTA
ES4 r	TAAATATTGTTAATTTATTATTTAACCGCTGCTGTATTTGGTAGTTAAC
ES5 f	CATTTTATATAATTATAAAAATATCAAAAATCATAATATTATAATAAAT
ES5 r	ATTTATTATAATATTATGATTTTTGATATTTTTATAATTATATAAAATG
ES6 f	ATGTAAATTATATTTTCAAAGTTATAGTTTTAAATTTTTTAAATTATAG
ES6 r	CTATAATTTAAAAAATTTAAAACTATAACTTTGAAAATATAATTTACAT
ES7 f	AAAATATTTTTATTTTAAAATTTTATAATATTAATTAAAATATAATAGA
ES7 r	TCTATTATATTTTAATTAATATTATAAAATTTTAAAATAAAAATATTTT
ES8 f	TATATTTTAGTATTTTTATAATTCCATTTTAAAAATTTTATTTTTATTT
ES8 r	AAATAAAAATAAAATTTTTAAAATGGAATTATAAAAATACTAAAATATA
ES9 f	TTATTTTTGTATTTATATGGTTTTTTAAAAAAAAAGAAAAAAAAATTAT
ES9 r	ATAATTTTTTTTTCTTTTTTTTTAAAAAACCATATAAATACAAAAATAA
ES10 f	CCTCCCGCAACCGCCCGCAACCGCAAACGCTAGCTGGAACCAGCTTTTG
ES10 r	CAAAAGCTGGTTCCAGCTAGCGTTTGCGGTTGCGGGCGGTTGCGGGAGG
ES11 f	ATTTTAAGAGGTTCGGAGCGGTTTGAAGCGATTTGTAGCGGTTTGTATG
ES11 r	CATACAAACCGCTACAAATCGCTTCAAACCGCTCCGAACCTCTTAAAAT
ES12 f	ATTGTTTCGAAACGCTTTCAACCGCTACCAATCGCAAAAGCTGCGTTTG
ES12 r	CAAACGCAGCTTTTGCGATTGGTAGCGGTTGAAAGCGTTTCGAAACAAT
ES13 f	CGGGTGGTAGCGGGAAAACCAATCAAGCTC
ES13 r	GAGCTTGATTGGTTTTCCCGCTACCACCCG
