# Supplementary material for: Widespread and evolutionary analysis of a MITE family Monkey King in Brassicaceae
Source: BMC Plant Biol. 2015 Jun 19;15:149. doi: 10.1186/s12870-015-0490-9 (PMC4471910; doi:10.1186/s12870-015-0490-9)
Supplement: Additional file 5: — Sequence information for primers used for Monkey King insertion polymorphisms analysis, DNA methylation analysis, vector construction and GUS gene expression analysis. [file 12870_2015_490_MOESM5_ESM.xls]

## Sheet: Sheet1
Additional file 5 Sequence information for primers used for Monkey King insertion polymorphisms analysis, DNA methylation analysis,vector construction and GUS gene expression analysis
Primer name	Sequence (5'-3')	Amplified region
For Monkey King insertion polymorphisms analysis
SQ045001123-F	TGGGAAGATGTAGATATGGT	The Monkey King member SQ045001123
SQ045001123-R	CTAAACAACTTGCGTTCGTG
SQ045034851-F	CTAACTGGAAACCGGAACAC	The Monkey King member SQ045034851
SQ045034851-R	GATGGCACTCAACCTCGTAA
SQ045005824-F	GTTTAGTTTGGCATCTTGG	The Monkey King member SQ045005824
SQ045005824-R	GTAAATAGTGCGATTCGTC
C01-1F	ACACCACCGCATATCTTACA	The Monkey King member C01-1
C01-1R	CAACAACCCTAATACCCAAT
C01-6F	TTGAGTAGTTGGGTCATCATTT	The Monkey King member C01-6
C01-6R	ACGCACCACTATTATTAGTTTG
For DNA methylation analysis
Mth1F	AGTGGTAGTGAAGAYAYYGAAGA	5'end of Monkey King
Mth1R	CARAACCARTCRTACAAATCTCTTAA
Mth2F	TGGAAYYAGYTTTTGATTTTAAGAGGTT	3'end of Monkey King
Mth2R	AACCCCTTATACCATATTTTTTAAC
Mth1F	AGTGGTAGTGAAGAYAYYGAAGA	Corresponding flanking sequence
Mth3R	RCAATATCATTTCACATRAAARTCATCT
For vector construction and GUS gene expression analysis
Monkey King-F	CCAAGCTTTTAACGCTTCGAGAAGGATT	the Monkey King sequence
Monkey King-R	CTAAGCTTTAGCGAATTAAACCACTCATT
GUS-F	TGTAATGTTCTGCGACGCTCAC	GUS
GUS-R	GCCCGGCTAACGTATCCAC
actin2-F	GTTCCAGCCCTCGTTTGTG	actin2
actin2-R	CAAGTGCTGTGATTTCTTTGCTC
R=A/G, Y=C/T.
The underlined bases represent the HindⅢ sites.
